# Supplementary material for: Eukaryotic initiation factor 4E-binding protein as an oncogene in breast cancer
Source: BMC Cancer. 2019 May 23;19:491. doi: 10.1186/s12885-019-5667-4 (PMC6533768; doi:10.1186/s12885-019-5667-4)
Supplement: Supplementary file 3 — GrowthResults_2–15-19.xlsx Results and statistical analysis of experiments in which EIF4EBP1 was knocked down in three breast cancer cell lines. (XLSX 16 kb) [file 12885_2019_5667_MOESM3_ESM.xlsx]

## Sheet: SUM44
	contrast	estimate	SE	p.value		FoldChange	Reference Condition		1/FC
Within Condition Differences from D1-D4
	1,LACZ KD - 4,LACZ KD	-0.930457	0.126435	1.0264e-05		0.394373	Day 4		2.53567
	1,4EBP1 KD sh1 - 4,4EBP1 KD sh1	0.625343	0.126435	0.00124701		1.86889	Day 4		0.535078
	1,4EBP1 KD sh4 - 4,4EBP1 KD sh4	0.594916	0.126435	0.00207238		1.81288	Day 4		0.551609
Between Conditions at D1
	1,4EBP1 KD sh1 - 1,4EBP1 KD sh4	-0.289237	0.126435	0.248957		0.748835	4EBP1 KD sh4		1.33541
	1,4EBP1 KD sh1 - 1,LACZ KD	-0.367035	0.126435	0.0851156		0.692785	LACZ KD		1.44345
	1,4EBP1 KD sh4 - 1,LACZ KD	-0.0777984	0.126435	0.988445		0.925151	LACZ KD		1.0809
Between Conditions at D4
	4,4EBP1 KD sh1 - 4,4EBP1 KD sh4	-0.319664	0.126435	0.167511		0.726393	4EBP1 KD sh4		1.37666
	4,4EBP1 KD sh1 - 4,LACZ KD	-1.92284	0.126435	1.42944e-10		0.146192	LACZ KD		6.84033
	4,4EBP1 KD sh4 - 4,LACZ KD	-1.60317	0.126435	2.81348e-09		0.201257	LACZ KD		4.96877
	Notes:
	- Contrast (column B) identifies the differences being calculated, format: Day, Condition (ex. 1,LACZ KD - 4,LACZ KD is day 1 LACZ KD minus day 4 LACZ KD).
	- Estimates (column C) of differences between conditions are on the log scale.
	- The p-value (column E) is adjusted for multiple comparisons (Tukey HSD method).
	- The reference condition (column H) for the calculated fold change (column G) is the second condition in the contrast statement. If desired to change the reference to the first condition in the contrast statement, use 1/FC (column J).
	Methods Description:
	Growth results were analysed using a two-way ANOVA model with an interaction effect between day and condition. Each cell line was analyzed individually and all analysis was done on the log scale. Differences between conditions were exponentiated to obtain fold change eatimates. Significance testing was completed using Tukey's honestly significant difference method to maintain a family-wise alpha …

## Sheet: SUM52
	contrast	estimate	SE	p.value		FoldChange	Reference Condition		1/FC
Within Condition Differences from D1-D4
	1,LACZ KD - 4,LACZ KD	-1.15292	0.0371995	2.75335e-14		0.315714	Day 4		3.16742
	1,4EBP1 KD sh1 - 4,4EBP1 KD sh1	0.11044	0.0322157	0.0337051		1.11677	Day 4		0.89544
	1,4EBP1 KD sh4 - 4,4EBP1 KD sh4	-0.359243	0.0322157	7.74425e-08		0.698205	Day 4		1.43224
Between Conditions at D1
	1,4EBP1 KD sh1 - 1,4EBP1 KD sh4	0.0398075	0.0322157	0.813502		1.04061	4EBP1 KD sh4		0.960974
	1,4EBP1 KD sh1 - 1,LACZ KD	-0.289201	0.034797	4.31155e-06		0.748861	LACZ KD		1.33536
	1,4EBP1 KD sh4 - 1,LACZ KD	-0.329009	0.034797	7.71743e-07		0.719637	LACZ KD		1.38959
Between Conditions at D4
	4,4EBP1 KD sh1 - 4,4EBP1 KD sh4	-0.429875	0.0322157	5.82165e-09		0.650591	4EBP1 KD sh4		1.53706
	4,4EBP1 KD sh1 - 4,LACZ KD	-1.55256	0.034797	2.27596e-14		0.211706	LACZ KD		4.72354
	4,4EBP1 KD sh4 - 4,LACZ KD	-1.12268	0.034797	2.4758e-14		0.325405	LACZ KD		3.07309

## Sheet: CAMA-1
	contrast	estimate	SE	p.value		FoldChange	Reference Condition		1/FC
Within Condition Differences from D1-D4
	1,LACZ KD - 4,LACZ KD	-0.797242	0.0332379	1.24785e-11		0.45057	Day 4		2.21941
	1,4EBP1 KD sh1 - 4,4EBP1 KD sh1	0.190079	0.0383798	0.00234781		1.20935	Day 4		0.826894
	1,4EBP1 KD sh4 - 4,4EBP1 KD sh4	0.1188	0.0383798	0.069454		1.12614	Day 4		0.887985
Between Conditions at D1
	1,4EBP1 KD sh1 - 1,4EBP1 KD sh4	-0.22563	0.0383798	0.000464492		0.798014	4EBP1 KD sh4		1.25311
	1,4EBP1 KD sh1 - 1,LACZ KD	-0.6386	0.035901	6.66641e-10		0.528031	LACZ KD		1.89383
	1,4EBP1 KD sh4 - 1,LACZ KD	-0.41297	0.035901	2.02724e-07		0.661682	LACZ KD		1.5113
Between Conditions at D4
	4,4EBP1 KD sh1 - 4,4EBP1 KD sh4	-0.296909	0.0383798	2.45309e-05		0.743112	4EBP1 KD sh4		1.34569
	4,4EBP1 KD sh1 - 4,LACZ KD	-1.62592	0.035901	3.4972e-14		0.19673	LACZ KD		5.0831
	4,4EBP1 KD sh4 - 4,LACZ KD	-1.32901	0.035901	5.61773e-14		0.264738	LACZ KD		3.77731
